# Supplementary material for: The Natural History of Integrons
Source: Microorganisms. 2021 Oct 25;9(11):2212. doi: 10.3390/microorganisms9112212 (PMC8618304; doi:10.3390/microorganisms9112212)
Supplement: Supplementary file 1 [file microorganisms-09-02212-s001.zip]

Archive with 1 entries (1 files):
- microorganisms-1430706 suppl final.csv
