# Supplementary material for: The Natural History of Integrons
Source: Microorganisms. 2021 Oct 25;9(11):2212. doi: 10.3390/microorganisms9112212 (PMC8618304; doi:10.3390/microorganisms9112212)
Supplement: Supplementary file 1 [file microorganisms-09-02212-s001.zip › microorganisms-1430706 suppl final.csv]

Species carrying IntI1	Protein acession or reference
Achromobacter xylosoxidans	WP_176453790.1
Acidovorax defluvii	Ref. [48]
Acinetobacter baumannii	WP_079281886.1
Acinetobacter lwoffii	WP_219310171.1
Acinetobacter nosocomialis	Ref. [48]
Acinetobacter pittii	WP_146878984.1
Acinetobacter ursingii	WP_171265516.1
Actinobaculum suis	WP_049620495.1
Aeromonas allosaccharophila	Ref. [48]
Aeromonas bestiarum	Ref. [48]
Aeromonas caviae	WP_203762036.1
Aeromonas eucrenophila	Ref. [48]
Aeromonas hydrophila	Ref. [48]
Aeromonas media	Ref. [48]
Aeromonas punctata	Ref. [48]
Aeromonas salmonicida	Ref. [48]
Aeromonas sobria	Ref. [48]
Aeromonas sp. WP2-W18-CRE-05	WP_182951766.1
Aeromonas veronii	WP_199428805.1
Alcaligenes faecalis	WP_210939616.1
Alcaligines faecalis	Ref. [48]
Arcanobacterium pyogenes	Ref. [48]
Bacillus endophyticus	Ref. [48]
Brevibacterium ravenspurgense	WP_019174042.1
Brevibacterium sp. HMSC24B04	WP_018121656.1
Brevundimonas nasdae	WP_219352634.1
Buttiauxella agrestis	Ref. [48]
Campylobacter coli	Ref. [48]
Campylobacter jejuni	Ref. [48]
Citrobacter amalonaticus	WP_054491387.1
Citrobacter braakii	WP_222186699.1
Citrobacter freundii	WP_213734766.1
Citrobacter koseri	Ref. [48]
Citrobacter portucalensis	WP_192473964.1
Citrobacter sp. CFSAN044567	WP_069325484.1
Citrobacter youngae	Ref. [48]
Comamonas thiooxydans	WP_197577570.1
Corynebacterium aurimucosum	WP_193629257.1
Corynebacterium glutamicum	WP_074508386.1
Corynebacterium urealyticum	WP_148811446.1
Enterobacter aerogenes	Ref. [48]
Enterobacter cloacae	WP_172688230.1
Enterobacter hormaechei	WP_058687865.1
Enterobacter intermedius	Ref. [48]
Enterobacter sakazakii	Ref. [48]
Enterobacter sp. MGH 2	WP_042889796.1
Enterococcus faecalis	Ref. [48]
Escherichia coli	WP_215716873.1
Klebsiella aerogenes	WP_045398398.1
Klebsiella mobilis	Ref. [48]
Klebsiella ornithinolytica	Ref. [48]
Klebsiella oxytoca	WP_172696803.1
Klebsiella pneumoniae	WP_117115870.1
Klebsiella quasipneumoniae	WP_214632879.1
Klebsiella variicola	WP_055323623.1
Kluyvera georgiana	Ref. [48]
Laribacter hongkongensis	Ref. [48]
Leclercia adecarboxylata	WP_191153319.1
Marinobacter fuscus	WP_116704445.1
Morganella morganii	WP_165894610.1
Ochrobactrum sp.	Ref. [48]
Pantoea agglomerans	Ref. [48]
Proteus mirabilis	WP_071891019.1
Proteus vulgaris	Ref. [48]
Providencia alcalifaciens	Ref. [48]
Providencia rettgeri	WP_221082168.1
Pseudomonas aeruginosa	WP_071567829.1
Pseudomonas fulva	WP_196110756.1
Pseudomonas mendocina	WP_096825625.1
Pseudomonas plecoglossicida	WP_102084246.1
Pseudomonas putida	Ref. [48]
Pseudomonas sp. NBRC 111121	WP_060489878.1
Pseudomonas sp. o96-267	WP_125836504.1
Pseudomonas sp. WCHP16	WP_072195132.1
Pseudomonas stutzeri	WP_019406427.1
Raoultella planticola	Ref. [48]
Riemerella anatipestifer	Ref. [48]
Salmonella enterica	WP_167803845.1
Salmonella sp. S133_54550	WP_187788552.1
Sandarakinorhabdus cyanobacteriorum	WP_094472467.1
Serratia liquefaciens	Ref. [48]
Serratia marcescens	WP_110597466.1
Serratia odorifera	Ref. [48]
Shigella boydii	WP_039076743.1
Shigella dysenteriae	Ref. [48]
Shigella flexneri	WP_128636746.1
Shigella sonnei	WP_096099325.1
Sphingobacterium sp.	Ref. [48]
Staphylococcus aureus	Ref. [48]
Staphylococcus CoN	Ref. [48]
Staphylococcus epidermidis	Ref. [48]
Staphylococcus haemolyticus	Ref. [48]
Staphylococcus hominis	Ref. [48]
Staphylococcus warneri	Ref. [48]
Stenotrophomonas maltophilia	Ref. [48]
Stenotrophomonas sp.	Ref. [48]
Streptococcus sp.	Ref. [48]
Streptomyces sp. S12	WP_205078508.1
unclassified Aeromonas	WP_103244766.1
Vibrio alginolyticus	WP_213900151.1
Vibrio cholerae	WP_000845041.1
Vibrio fluvialis	Ref. [48]
Vibrio parahaemolyticus	WP_169567155.1
Xanthomonas oryzae	Ref. [48]
